# Supplementary material for: Miniaturized ultra-wideband filter with independently controlled notch bands for 5.1/6/8 GHz wireless applications
Source: PLoS One. 2022 Jun 9;17(6):e0268886. doi: 10.1371/journal.pone.0268886 (PMC9182340; doi:10.1371/journal.pone.0268886)
Supplement: S1 Data — (XLSX) [file pone.0268886.s001.xlsx]

## Sheet: Sheet1
Freq [GHz]	dB(S(1,1)) []	dB(S(2,1)) []	dB(S(1,1)) []	dB(S(2,1)) []
1	-0.11538	-18.1831	-0.14024	-16.7458
1.1	-0.13906	-17.0809	-0.16931	-15.6873
1.2	-0.16868	-16.0252	-0.20633	-14.6799
1.3	-0.20553	-15.0046	-0.25261	-13.7126
1.4	-0.25117	-14.0108	-0.30962	-12.7772
1.5	-0.30755	-13.0376	-0.37906	-11.8675
1.6	-0.37708	-12.0804	-0.463	-10.9793
1.7	-0.46279	-11.1361	-0.56399	-10.1094
1.8	-0.56853	-10.2031	-0.68526	-9.2563
1.9	-0.69918	-9.2813	-0.83097	-8.41973
2	-0.86094	-8.37184	-1.00647	-7.60061
2.1	-1.06169	-7.47759	-1.2186	-6.80118
2.2	-1.31139	-6.60315	-1.47598	-6.025
2.3	-1.62242	-5.75487	-1.78924	-5.27688
2.4	-2.00995	-4.9409	-2.17113	-4.56281
2.5	-2.49211	-4.17087	-2.63632	-3.88963
2.6	-3.08996	-3.45537	-3.2011	-3.26463
2.7	-3.82721	-2.80493	-3.88263	-2.69487
2.8	-4.72986	-2.22884	-4.69834	-2.18641
2.9	-5.82634	-1.73374	-5.66559	-1.74354
3	-7.14892	-1.32256	-6.80235	-1.36816
3.1	-8.73818	-0.99399	-8.12947	-1.05942
3.2	-10.6528	-0.7427	-9.67557	-0.81385
3.3	-12.991	-0.56034	-11.4861	-0.62578
3.4	-15.939	-0.43674	-13.6405	-0.48809
3.5	-19.909	-0.36132	-16.2911	-0.39298
3.6	-26.1195	-0.3241	-19.7668	-0.33267
3.7	-38.48	-0.31645	-24.9668	-0.29995
3.8	-26.9268	-0.33147	-36.0059	-0.28854
3.9	-21.3055	-0.36422	-31.1976	-0.29328
4	-18.1349	-0.41182	-24.1001	-0.31021
4.1	-15.9526	-0.47367	-20.4719	-0.33662
4.2	-14.254	-0.55214	-18.1085	-0.37113
4.3	-12.7984	-0.65408	-16.3879	-0.41394
4.4	-11.4365	-0.79475	-15.0319	-0.46748
4.5	-10.0486	-1.00819	-13.8653	-0.53817
4.6	-8.51454	-1.37906	-12.7367	-0.64099
4.7	-6.70804	-2.16127	-11.475	-0.8139
4.8	-2.25244	-4.34775	-9.84707	-1.17332
4.9	-1.31938	-15.6722	-2.25244	-4.34775
5	-2.68423	-4.19144	-1.31938	-13.6722
5.1	-12.714	-1.52371	-2.68423	-4.19144
5.2	-21.5621	-0.86121	-14.0371	-1.21385
5.3	-35.9656	-0.68144	-21.7145	-0.68939
5.4	-20.2848	-0.67437	-34.0315	-0.54705
5.5	-15.0757	-0.78046	-28.2252	-0.51434
5.6	-11.4211	-1.03665	-21.5001	-0.53603
5.7	-8.17308	-1.61109	-17.2043	-0.61342
5.8	-5.00577	-3.08086	-13.4697	-0.79592
5.9	-2.25244	-7.85573	-9.6617	-1.26493
6	-1.36938	-17.299	-5.53053	-7.85573
6.1	-2.68423	-5.71495	-1.81108	-15.299
6.2	-4.79256	-2.89618	-2.16842	-5.71495
6.3	-6.76668	-1.84572	-4.59201	-3.09797
6.4	-8.46279	-1.35841	-6.80163	-1.79865
6.5	-9.91189	-1.09803	-8.50495	-1.29752
6.6	-11.1595	-0.94567	-9.82721	-1.05433
6.7	-12.2363	-0.85167	-10.8847	-0.91847
6.8	-13.1557	-0.79275	-11.7539	-0.83567
6.9	-13.9139	-0.75711	-12.4813	-0.78279
7	-14.4919	-0.73869	-13.0905	-0.74894
7.1	-14.8563	-0.7348	-13.586	-0.72887
7.2	-14.9616	-0.74526	-13.9527	-0.72048
7.3	-14.7541	-0.7727	-14.1539	-0.72404
7.4	-14.1773	-0.82409	-14.1271	-0.74247
7.5	-13.1772	-0.91492	-13.7819	-0.78317
7.6	-11.7078	-1.08028	-12.9997	-0.86328
7.7	-9.73857	-1.40637	-11.6409	-1.02534
7.8	-7.28251	-2.13372	-9.56161	-1.39142
7.9	-4.53365	-4.04684	-6.68576	-2.39452
8	-2.25244	-10.2291	-3.44324	-6.0489
8.1	-1.61938	-14.1535	-1.97601	-16.088
8.2	-2.68423	-6.1087	-3.31396	-5.51506
8.3	-4.37968	-3.65542	-5.13087	-2.98285
8.4	-5.64873	-2.63209	-6.49927	-2.11567
8.5	-6.69101	-2.1174	-7.43415	-1.73546
8.6	-7.55654	-1.82385	-8.06534	-1.54323
8.7	-8.30487	-1.6412	-8.49807	-1.43795
8.8	-8.98785	-1.52055	-8.80703	-1.37795
8.9	-9.64994	-1.43778	-9.0454	-1.34334
9	-10.332	-1.38007	-9.25248	-1.32354
9.1	-11.0757	-1.34041	-9.4587	-1.31247
9.2	-11.9289	-1.31516	-9.68873	-1.30652
9.3	-12.953	-1.30311	-9.96334	-1.30353
9.4	-14.2353	-1.30524	-10.3006	-1.30243
9.5	-15.9132	-1.32488	-10.7165	-1.30301
9.6	-18.224	-1.36802	-11.2264	-1.30593
9.7	-21.5808	-1.4439	-11.8456	-1.31273
9.8	-25.8389	-1.56564	-12.5917	-1.32611
9.9	-24.3489	-1.75149	-13.4878	-1.35024
10	-19.1173	-2.02744	-14.5658	-1.39143
10.1	-15.0546	-2.4339	-15.8711	-1.45936
10.2	-11.8691	-3.04135	-17.4592	-1.56919
10.3	-9.17959	-3.98128	-19.3386	-1.74566
10.4	-6.82981	-5.48402	-21.1394	-2.03019
10.5	-4.8742	-7.85731	-21.2801	-2.49252
10.6	-3.46417	-11.3196	-18.6359	-3.2459
10.7	-2.60256	-15.8449	-14.866	-4.45658
10.8	-2.11826	-21.2803	-11.0275	-6.32805
10.9	-1.85043	-27.5362	-7.26586	-9.05851
11	-1.72022	-34.5757	-3.81047	-12.8429
